# Supplementary material for: Ciprofloxacin and Trimethoprim Adsorption/Desorption in Agricultural Soils
Source: Int J Environ Res Public Health. 2022 Jul 10;19(14):8426. doi: 10.3390/ijerph19148426 (PMC9318069; doi:10.3390/ijerph19148426)
Supplement: Supplementary file 1 [file ijerph-19-08426-s001.zip]

Archive with 1 entries (1 files):
- ijerph-1799181-supplementary.pdf
